# Supplementary material for: Cytokine concentration in peripheral blood of patients with colorectal cancer
Source: Front Immunol. 2023 Mar 30;14:1175513. doi: 10.3389/fimmu.2023.1175513 (PMC10098211; doi:10.3389/fimmu.2023.1175513)
Supplement: Supplementary file 2 [file Table_2.xlsx]

## Sheet: Sheet1
Sample number	C1	C2	C3	C4	C5	C6	C7	C8	C9	C10	C11	C12	C13	C14	C15	C16	C17	C18	C19	C20	C21	C22	C23	C24	C25	C26
CCL21	16957.3	22307.4	23512.9	22645.1	17407.8	16420.2	20334.9	22880.1	17295.3	17846.6	25823	26104.3	22527.4	36997.9	17507.7	15864.5	15710	19172.2	16262.6	17827.3	54037	25629.6	34816.4	44149.4	43900.8	58923.5
CXCL5	711.06	1030.27	1634.14	592.56	786.03	632.98	748.9	962.91	1096.02	551.08	600.97	765.94	765.94	957.6	551.08	464.28	672.45	730.07	748.9	748.9	844.23	685.03	745.97	1030.87	2246.27	1275.82
CCL22	500.92	353.13	647.37	533	269.46	390.28	669.29	192.41	546.4	282.35	460.36	387.66	581.26	303.53	341.95	294.17	336.65	347.16	292.13	410.92	618.26	428.26	391.56	702.33	635.1	628.35
MIF	1375.53	1501.57	4453.41	1113.19	975.49	641.71	1079.23	1923	1834.89	868.51	2565.83	4500.07	4608.75	7455.57	641.71	680.97	1062.14	680.97	1278.91	975.49	5834.71	4359.93	10866.6	6363.51	30460	4577.73
CCL15	1299.01	1352.41	2006.54	1617.12	988.82	463.04	1117.26	1733.38	1274.5	803.98	1035.18	1047.24	1830.86	2664.48	757.25	737.54	1249.42	1080.84	1186.03	1191.26	1509.88	1753.72	4467.33	2330.02	OOR >	2596.64
CXCL12	973.52	1112.7	1615.5	1210.08	722.36	1051.52	1080.1	1312.5	1507.8	804.4	850.77	1680.44	1495.54	1852.04	1259.3	790.96	1068.54	1084.18	883.63	1027.64	2461.91	1801.14	3430.54	2230.41	5581.44	2664.72
CCL25	417.1	640.04	527	514.87	371.17	447.41	610.81	727.05	798.9	462.49	244	473.46	402.4	429	417.1	324.6	566.72	477.51	522.31	492.49	527	482.37	562.8	616.65	1763.5	924.96
CCL27	241.92	598.24	669.37	288.41	404.59	389.08	534.25	807.95	636.88	267.12	365.42	707.64	504.3	699.12	360.98	146.35	469.73	471.68	743	507.32	545.22	417.72	284.27	1324.34	1624.05	700.54
CCL24	45.53	132.93	111.1	69.62	58.72	88.67	222.46	152.81	158.15	27.84	77.94	87.89	182.48	81	61.96	72.85	46.11	80	54.73	84.54	71.69	141.62	68.3	116.6	196.04	139
CXCL1	193.08	179.92	152.89	165.35	153.19	148.84	174.64	202.23	274.03	161.43	137.96	146.63	151.86	157.96	121.03	118.05	148.84	137.13	161.43	185	155.95	147.69	151.86	154.93	356.37	173.42
CXCL2	176.67	96.13	153.29	140.84	194.54	45.91	257.16	456.18	653.22	198.56	386.81	215.96	360.21	229.41	72.89	219.67	86.32	96.13	200.06	98.89	218.24	204.3	220.51	386.02	1746.06	247.59
IL-16	76.07	89.17	67.42	91.93	66.45	71.29	85.47	289.86	352.33	60.56	30.15	62.34	53.14	75.48	58.57	44.28	81.73	55.57	142.13	72.25	75.48	75.48	223.99	85.49	142.28	107.25
IL-4	51.21	76.63	114.84	44.53	63.8	56.89	67.95	72.99	70.08	49.92	91.8	93.55	101.64	92.24	47	44.81	56.41	62.91	79.78	60.41	74.28	71.58	59.89	127.77	111.26	97.42
CXCL10	125.78	198.56	141.93	213.65	63.35	159.98	202.98	89.59	165.32	57.79	63.84	192.41	152.25	133.66	115.03	88.92	168.2	99.64	75.51	139.23	358.68	131.25	118.26	219.27	563.7	189.85
CCL2	58.75	72.64	90.59	74.83	58.32	54.41	64.68	66.07	48.95	57.24	93.55	88.92	81.1	84.79	53.68	52.3	51.22	60.14	51.52	60.17	117.12	86.54	95.09	107.26	126.63	134.06
CCL7	60.75	146.29	129.76	77.91	60.75	100.71	60.75	121.25	121.25	77.91	76.57	104.54	113.2	113.2	60.75	51.25	146.29	77.91	107.77	93.42	145.52	113.2	129.76	160.62	216.24	229.23
CCL19	131.89	202.46	220.11	139.06	92.04	172.34	208.2	172.34	208.2	165.97	224.23	304.58	220.11	194.62	187.72	128.22	190.72	152.84	172.34	199.56	424.88	248.31	267.63	318.83	535.48	479.94
CCL23	287.19	103.41	OOR <	103.12	193.31	160.51	78.05	762.53	350.05	63.77	174.7	163.02	212.93	509.04	84.88	63.77	78.05	195.78	151.23	234.47	317.71	131.29	283.35	20.75	65.81	374.08
CXCL16	180.16	187.35	209.59	142.82	171.09	223.6	223.12	230.18	374.95	133.67	136.56	252.32	238.67	248.54	205.87	151.49	247.52	178.51	198.94	193.63	255.43	261.5	236.38	111.56	567.17	354.73
CXCL13	29.97	24.17	17.15	24	15.4	33.1	36.05	44.2	30.71	90.1	9.72	26.49	19.19	18.96	18.29	23.17	28.15	19.47	26.83	29.56	50.73	30.5	24.2	30.84	59.12	36.14
CCL26	39.33	53.84	57.48	64.26	30.6	45.96	47.28	62.96	38	38	47.8	61.36	69.14	57.48	29.93	27.2	43.32	40	47.28	53.19	63.3	61.36	53.6	84.76	118.26	96.54
CCL11	40.5	59.83	59.12	44.25	34.17	42.18	57.02	45.59	47.31	36.13	58.82	62.67	61.21	61.8	38.5	36.93	41.47	45.59	40.01	46.03	66.07	56.67	62.67	72.76	92.79	101.22
CX3CL1	48.77	67.12	3.06	59.78	28.9	57.33	38.68	68.34	80.57	46.94	OOR <	11.02	1.74	5.77	50.3	44.8	42.05	40.52	65.89	39.6	4.4	9.25	4.74	7.15	21.55	19.34
CXCL6	32.87	46.08	30.95	41.5	44.15	16.44	28.04	29.7	42.83	11.38	47.87	31.63	37.54	43.12	16.44	36.61	26.33	14.04	44.15	20.72	44.92	29.57	41.29	40.68	179.64	50.75
GM-CSF	13.22	16.96	17.04	8.6	10.23	15.3	14.62	19.18	19.18	11.38	13.79	19.84	19.53	17.04	10.23	6.85	14.62	13.93	14.27	13.93	20.75	19.84	14.45	17.67	29.46	22.55
CCL1	37.77	53.98	58.42	45.38	39.49	42.78	53.08	58.78	58.78	46.39	48.36	57.05	59.76	58.42	34.15	38.93	46.39	34.78	50.29	52.16	64.98	57.05	54.25	73.52	89.01	86.9
CXCL11	25.72	55.96	27.7	38.04	12.93	16.93	28.52	32.88	41.91	13.37	11.46	23.34	59.53	31.43	12.07	11.09	18.23	14.45	14.56	17.69	41.8	20.58	62.87	41.16	70.22	41.16
IFN-g	15.33	19.67	6.18	17.37	12.53	15.84	17.11	17.11	20.44	13.67	4.17	6.93	5.86	5.86	14.95	11.76	15.07	16.09	14.05	15.58	8.65	5.65	4.81	6.08	17.43	9.95
IL-10	2.69	5.36	8.62	2.69	3.93	1.47	4.52	7.35	6.7	9.08	4.6	6.23	9.77	4.73	3.93	3.63	4.23	11.2	5.08	3.48	7.2	10.89	12.88	4.99	9.31	6.48
IL-1b	2.61	3.28	2.3	2.61	2.28	2.42	2.89	3.55	4.1	2.45	1.92	2.86	2.3	2.36	2.06	1.95	2.48	2.28	2.39	2.78	2.67	2.61	2.67	2.96	3.94	3.81
IL-2	2.76	9.6	8.65	2.76	OOR <	1.66	4.83	5.82	6.79	1.66	7.24	9.35	7.24	8.65	1.66	0.45	6.79	4.83	5.32	3.81	9.35	7.24	7.94	10.06	11.47	13.59
IL-6	1.78	6.16	1.97	2.67	3.55	2.67	1.33	7.02	9.58	4.42	0.18	5.66	1.07	4.73	0.87	1.78	5.29	2.67	5.29	2.67	0.62	1.07	4.73	3.8	7.99	5.19
IL-8	2.95	5.03	4.3	3.7	3.45	4.02	3.78	7.06	6.07	3.08	4.3	5.94	4.3	4.95	3.28	3.41	2.87	3.78	4.26	3.53	3.23	5.42	10.82	4.47	13.7	16.17
CCL8	8.52	13.3	8.23	13.65	9.73	14.5	10.57	10.03	24.65	9.01	13.81	5.82	12.56	14.39	11.82	6.74	14.36	10.69	8.82	11.29	12.65	8.1	15.17	14.47	88.18	20.62
CCL13	32.78	23.62	27.25	22.61	21.84	20.99	26.12	28.34	59.24	26.45	30.77	21.9	24.69	39.98	15.16	17.14	19.78	12.23	21.16	22.1	26.43	25.92	12.2	26.02	103.2	23.09
CXCL9	35.09	50.11	83.99	40.95	21.53	39.81	51.64	59.74	48.03	21.53	47.24	79.34	65.67	59.14	23.79	19.14	63.72	25.95	32.61	32.61	78.06	70.18	100.95	64.29	186.56	201.06
CCL3	2.96	6.23	3.38	3.28	3.18	3.93	4.85	10.27	4.99	3.84	2.96	4.48	3.89	3.11	3.38	4.71	4.56	4.26	4.85	4.01	3.38	3.38	4.92	3.64	8.51	5.63
CCL20	3.17	13.07	4.85	3.81	1.87	6.28	3.96	7.79	4.9	2.36	4.02	8.58	6.93	5.27	3.49	2.85	3.49	4.43	3.81	3.49	10.64	5.27	14.53	6.1	19.64	72.4
CCL17	9.58	17.78	21.38	15.21	2.41	20.24	21.6	21.6	83.15	11.28	35.04	21.38	29.97	15.22	2.74	6.83	8.69	7.31	24.57	6.34	8.99	8.48	9.5	50.16	135.93	4.07
TNF-a	22.74	44.3	21.55	29.97	14.81	30.58	37.16	51.41	50.22	26.36	14.4	15.84	24.39	11.52	27.57	9.25	31.18	26.97	26.36	33.57	28.64	15.84	25.1	25.81	75.52	42.73
Sample Concentration	pg/mL
OOR< , OOR>	The index concentration is too low or too high, below or above the standard curve detection range
